# Supplementary material for: Stunting, Wasting and Underweight in Sub-Saharan Africa: A Systematic Review
Source: Int J Environ Res Public Health. 2017 Aug 1;14(8):863. doi: 10.3390/ijerph14080863 (PMC5580567; doi:10.3390/ijerph14080863)
Supplement: Supplementary file 1 [file ijerph-14-00863-s001.zip]

Archive with 2 entries (2 files):
- Supplementary Tables/Supplementary table 1.pdf
- Supplementary Tables/Supplementary table 2.pdf
